# Supplementary material for: Discovery of 4,5,6,7-Tetrahydrothieno [3,2-b] Pyridine as Novel Fungicide Lead Scaffold
Source: Microorganisms. 2025 Jul 5;13(7):1588. doi: 10.3390/microorganisms13071588 (PMC12300993; doi:10.3390/microorganisms13071588)
Supplement: Supplementary file 1 [file microorganisms-13-01588-s001.zip]

Archive with 1 entries (1 files):
- microorganisms-3674164-supplementary.pdf
